# Supplementary material for: Influence of Herbal Fillers Addition on Selected Properties of Silicone Subjected to Accelerated Aging
Source: Polymers (Basel). 2022 Dec 22;15(1):42. doi: 10.3390/polym15010042 (PMC9823497; doi:10.3390/polym15010042)
Supplement: Supplementary file 1 [file polymers-15-00042-s001.zip]

Archive with 1 entries (1 files):
- polymers-2087759-supplementary.pdf
